# Supplementary material for: Hibecovirus (genus Betacoronavirus) infection linked to gut microbial dysbiosis in bats
Source: ISME Commun. 2024 Dec 16;5(1):ycae154. doi: 10.1093/ismeco/ycae154 (PMC11936109; doi:10.1093/ismeco/ycae154)
Supplement: SupplementaryTable1_ycae154 [file supplementarytable1_ycae154.xlsx]

## Sheet: Tabelle1
Supplementary Table 1. Model selection, results and pairwise comparisons of three measures of alpha-diversity, a) Faith's Phylogenetic Diversity, b) Shannon Diversity Index, and c) observed ASVs. Competitive models fall within deltaAIC≦2.00
a) sqrt(PD)		AICc	deltaAICc	Weight
~ infection status +(1|sample_period)		568.3	0	0.438
~ infection status + Age +(1|sample_period)		570.1	1.76	0.181
~ infection status + Sex +(1|sample_period)		570.1	1.79	0.179
		dfs	F-value	p-value
~ infection status +(1|sample_period)		3.214	4.4	0.00499
	estimate	lower	upper	p-value
uninfected vs 2B	0.4796	0.0802	0.8791	0.0188
uninfected vs 2Bbasal	0.1104	-0.2278	0.4488	0.5205
uninfected vs 229E	-0.1642	-0.5117	0.1832	0.3524
2B vs. 2Bbasal	-0.3692	-0.7098	-0.0285	0.0337
2B vs. 229E	-0.6439	-0.9957	-0.2921	0.0003
2Bbasal vs. 229E	-0.2747	-0.57755	0.028	0.0751
b) sqrt(Shannon)		AICc	deltaAICc	Weight
~ infection status +(1|sample_period)		65.5	0	0.329
~ infection status + SEX + (1|sample_period)		66.8	1.34	0.168
~ infection status + Age + (1|sample_period)		67.3	1.88	0.128
		dfs	F-value	p-value
~ infection status +(1|sample_period)		3.213	3.52	0.016
	estimate	lower	upper	p-value
uninfected vs 2B	0.065	-0.060	0.19	0.307
uninfected vs 2Bbasal	-0,044	-0.151	0.062	0.411
uninfected vs 229E	-0.108	-0.218	0.001	0.053
2B vs. 2Bbasal	-0.11	-0.218	-0.002	0.046
2B vs. 229E	-0.173	-0.284	-0.062	0.002
2Bbasal vs. 229E	-0.063	-0.159	0.032	0.192
c) log(Observed)		AICc	deltaAICc	Weight
~ infection status +(1|sample_period)		356.1	0	0.43
~ infection status + Age + (1|sample_period)		357.8	1.67	0.187
~ infection status + SEX + (1|sample_period)		358.3	2.12	0.149
		dfs	F-value	p-value
~ infection status +(1|sample_period)		3.212	4.487	0.0044
	estimate	lower	upper	p-value
uninfected vs 2B	0.3278	0.083	0.572	0.0087
uninfected vs 2Bbasal	0.0748	-0.1326	0.2823	0.4777
uninfected vs 229E	-0.0672	-0.2803	0.1459	0.5349
2B vs. 2Bbasal	-0.2529	-0.4623	-0.0435	0.0181
2B vs. 229E	-0.395	-0.6112	-0.1788	0.0003
2Bbasal vs. 229E	-0.142	-0.3283	0.044	0.134
