# Supplementary material for: Hibecovirus (genus Betacoronavirus) infection linked to gut microbial dysbiosis in bats
Source: ISME Commun. 2024 Dec 16;5(1):ycae154. doi: 10.1093/ismeco/ycae154 (PMC11936109; doi:10.1093/ismeco/ycae154)
Supplement: SupplementaryTable2_ycae154 [file supplementarytable2_ycae154.xlsx]

## Sheet: Tabelle1
Supplementary Table 2. Permanova results estimating the differences in unweighted and weighted Unifrac distance-based dissimilarity calculated from (rarefied) reads agglomerated to bacterial genera and compared between infection status, sexes, age classes and location
a) unweighted Unifrac
	dfs	sum of squares	R2	F-value	p-value
~infection status	3	1.75	0.043	3.32	0.001
~location	4	1.231	0.031	1.754	0.001
~age	1	0.392	0.01	2.23	0.402
~sex	1	0.26	0.006	1.48	0.06
b) weighted Unifrac
	dfs	sum of squares	R2	F-value	p-value
~infection status	3	0.219	0.028	2.04	0.028
~location	4	0.1997	0.0256	2.192	0.157
~age	1	0.091	0.012	2.713	0.053
~sex	1	0.067	0.009	1.895	0.058
