# Supplementary material for: Hibecovirus (genus Betacoronavirus) infection linked to gut microbial dysbiosis in bats
Source: ISME Commun. 2024 Dec 16;5(1):ycae154. doi: 10.1093/ismeco/ycae154 (PMC11936109; doi:10.1093/ismeco/ycae154)
Supplement: SupplementaryTable3_ycae154 [file supplementarytable3_ycae154.xlsx]

## Sheet: Tabelle1
Supplementary Table 3 Correlations between CoV infection intensity (CT-values) and weighted Unifrac distances
	R2	df	p-value
CoV-2B	-0.143	39	0.372
CoV-2Bbasal	-0.203	68	0.092
CoV-229E	-0.114	59	0.378
