# Supplementary material for: Hibecovirus (genus Betacoronavirus) infection linked to gut microbial dysbiosis in bats
Source: ISME Commun. 2024 Dec 16;5(1):ycae154. doi: 10.1093/ismeco/ycae154 (PMC11936109; doi:10.1093/ismeco/ycae154)
Supplement: SupplementaryTable4_ycae154 [file supplementarytable4_ycae154.xlsx]

## Sheet: Tabelle1
Supplementary Table 4. Generalized linear latent variable model indicating which common gut bacterial genera (prevalence > 0.5) are found significantly more or less common in any of the explanatory categories (i.e., infection status, sex, age, and location) with reference to the intercept (i.e., uninfected, female, adult, Buoyem inhabiting bats). The model controled for uneven sequencing depth by…
Treatment	Genus	Estimate	CI_lower	CI_upper	Sig
AGESubadult	Acinetobacter	-0.00093288	-0.545654	0.543788	FALSE
AGESubadult	Alistipes	1.03983	0.0181836	2.06148	TRUE
AGESubadult	Asaia	-2.00327	-3.22941	-0.777138	TRUE
AGESubadult	Bacteroides	-0.188404	-1.30952	0.932711	FALSE
AGESubadult	Bartonella	-2.37003	-3.69632	-1.04374	TRUE
AGESubadult	Candidatus_Soleaferrea	1.67039	0.563968	2.77681	TRUE
AGESubadult	Christensenellaceae_R.7_group	0.869051	-0.0261424	1.76424	FALSE
AGESubadult	Clostridium_sensu_stricto_1	-0.129657	-1.11482	0.855503	FALSE
AGESubadult	Cutibacterium	-0.114359	-0.920799	0.692081	FALSE
AGESubadult	Dysgonomonas	-0.268501	-1.17327	0.636272	FALSE
AGESubadult	Empedobacter	0.247328	-0.58496	1.07962	FALSE
AGESubadult	Enterococcus	-0.310046	-0.849422	0.22933	FALSE
AGESubadult	Fusobacterium	-0.0105142	-1.20468	1.18365	FALSE
AGESubadult	Gemella	0.695507	0.19859	1.19242	TRUE
AGESubadult	Incertae_Sedis	-0.0729825	-1.22745	1.08149	FALSE
AGESubadult	Lachnoclostridium	0.440688	-0.762789	1.64416	FALSE
AGESubadult	Lactobacillus	-0.130969	-1.44437	1.18243	FALSE
AGESubadult	Lactococcus	-0.713801	-1.16127	-0.266332	TRUE
AGESubadult	Morganella	-1.41807	-2.67202	-0.164131	TRUE
AGESubadult	Mycobacterium	0.396209	-0.523104	1.31552	FALSE
AGESubadult	Mycoplasma	-1.54879	-3.18157	0.0839982	FALSE
AGESubadult	Paeniclostridium	1.05347	0.0862888	2.02066	TRUE
AGESubadult	Pectobacterium	0.681252	-0.483826	1.84633	FALSE
AGESubadult	Raoultibacter	1.41302	0.384474	2.44156	TRUE
AGESubadult	Staphylococcus	-1.10581	-2.05961	-0.152012	TRUE
AGESubadult	Streptococcus	0.737346	0.202403	1.27229	TRUE
AGESubadult	Ureaplasma	-0.579768	-1.53222	0.372687	FALSE
AGESubadult	Weissella	0.606582	-0.493749	1.70691	FALSE
infection_status229E_monoinf	Acinetobacter	-0.220793	-0.813063	0.371478	FALSE
infection_status229E_monoinf	Alistipes	-0.646758	-1.75264	0.459123	FALSE
infection_status229E_monoinf	Asaia	1.79208	0.4261	3.15805	TRUE
infection_status229E_monoinf	Bacteroides	0.0804973	-1.12622	1.28721	FALSE
infection_status229E_monoinf	Bartonella	2.34941	0.700061	3.99877	TRUE
infection_status229E_monoinf	Candidatus_Soleaferrea	-1.03111	-2.217	0.154784	FALSE
infection_status229E_monoinf	Christensenellaceae_R.7_group	-0.637613	-1.60232	0.327094	FALSE
infection_status229E_monoinf	Clostridium_sensu_stricto_1	0.829238	-0.310575	1.96905	FALSE
infection_status229E_monoinf	Cutibacterium	-0.473125	-1.36423	0.417983	FALSE
infection_status229E_monoinf	Dysgonomonas	-0.0605448	-1.0582	0.93711	FALSE
infection_status229E_monoinf	Empedobacter	-0.805003	-1.7271	0.117095	FALSE
infection_status229E_monoinf	Enterococcus	0.0497673	-0.548874	0.648409	FALSE
infection_status229E_monoinf	Fusobacterium	0.426565	-0.893864	1.74699	FALSE
infection_status229E_monoinf	Gemella	-0.861215	-1.41829	-0.30414	TRUE
infection_status229E_monoinf	Incertae_Sedis	-0.559168	-1.81713	0.69879	FALSE
infection_status229E_monoinf	Lachnoclostridium	-0.865181	-2.07778	0.347422	FALSE
infection_status229E_monoinf	Lactobacillus	1.08621	-0.376538	2.54895	FALSE
infection_status229E_monoinf	Lactococcus	0.472143	-0.0218709	0.966157	FALSE
infection_status229E_monoinf	Morganella	0.722355	-0.663031	2.10774	FALSE
infection_status229E_monoinf	Mycobacterium	0.392899	-0.548441	1.33424	FALSE
infection_status229E_monoinf	Mycoplasma	3.82697	2.14806	5.50589	TRUE
infection_status229E_monoinf	Paeniclostridium	0.609564	-0.409585	1.62871	FALSE
infection_status229E_monoinf	Pectobacterium	1.20104	-0.247938	2.65002	FALSE
infection_status229E_monoinf	Raoultibacter	-1.20587	-2.30217	-0.109574	TRUE
infection_status229E_monoinf	Staphylococcus	0.926929	-0.121684	1.97554	FALSE
infection_status229E_monoinf	Streptococcus	-0.224951	-0.813008	0.363107	FALSE
infection_status229E_monoinf	Ureaplasma	0.231365	-0.873092	1.33582	FALSE
infection_status229E_monoinf	Weissella	1.21983	-0.0369559	2.47662	FALSE
infection_status2Bbasal_monoinf	Acinetobacter	-0.527362	-1.08867	0.0339407	FALSE
infection_status2Bbasal_monoinf	Alistipes	-1.11209	-2.19779	-0.0263948	TRUE
infection_status2Bbasal_monoinf	Asaia	0.984956	-0.345917	2.31583	FALSE
infection_status2Bbasal_monoinf	Bacteroides	0.140151	-1.02733	1.30763	FALSE
infection_status2Bbasal_monoinf	Bartonella	1.21686	-0.376553	2.81028	FALSE
infection_status2Bbasal_monoinf	Candidatus_Soleaferrea	-0.29069	-1.42945	0.848075	FALSE
infection_status2Bbasal_monoinf	Christensenellaceae_R.7_group	-0.159693	-1.11322	0.793833	FALSE
infection_status2Bbasal_monoinf	Clostridium_sensu_stricto_1	-0.380763	-1.44259	0.681065	FALSE
infection_status2Bbasal_monoinf	Cutibacterium	0.526004	-0.315582	1.36759	FALSE
infection_status2Bbasal_monoinf	Dysgonomonas	-0.150218	-1.06937	0.768931	FALSE
infection_status2Bbasal_monoinf	Empedobacter	-0.437473	-1.2717	0.396751	FALSE
infection_status2Bbasal_monoinf	Enterococcus	-0.23811	-0.816426	0.340205	FALSE
infection_status2Bbasal_monoinf	Fusobacterium	1.12954	-0.200904	2.45998	FALSE
infection_status2Bbasal_monoinf	Gemella	-0.737216	-1.2721	-0.202334	TRUE
infection_status2Bbasal_monoinf	Incertae_Sedis	0.117517	-1.13335	1.36839	FALSE
infection_status2Bbasal_monoinf	Lachnoclostridium	0.028186	-1.15673	1.2131	FALSE
infection_status2Bbasal_monoinf	Lactobacillus	0.462271	-0.950015	1.87456	FALSE
infection_status2Bbasal_monoinf	Lactococcus	0.548502	0.0779816	1.01902	TRUE
infection_status2Bbasal_monoinf	Morganella	-0.587252	-1.80211	0.627608	FALSE
infection_status2Bbasal_monoinf	Mycobacterium	0.228747	-0.699573	1.15707	FALSE
infection_status2Bbasal_monoinf	Mycoplasma	0.845703	-0.643923	2.33533	FALSE
infection_status2Bbasal_monoinf	Paeniclostridium	-0.665371	-1.65961	0.328864	FALSE
infection_status2Bbasal_monoinf	Pectobacterium	2.22259	0.78674	3.65844	TRUE
infection_status2Bbasal_monoinf	Raoultibacter	-0.365094	-1.42026	0.690077	FALSE
infection_status2Bbasal_monoinf	Staphylococcus	0.304202	-0.759955	1.36836	FALSE
infection_status2Bbasal_monoinf	Streptococcus	-0.435811	-1.00899	0.13737	FALSE
infection_status2Bbasal_monoinf	Ureaplasma	-1.22196	-2.36956	-0.074365	TRUE
infection_status2Bbasal_monoinf	Weissella	0.793928	-0.441027	2.02888	FALSE
infection_status2Blog_monoinf	Acinetobacter	-0.221539	-0.850048	0.40697	FALSE
infection_status2Blog_monoinf	Alistipes	-1.68032	-2.93907	-0.421568	TRUE
infection_status2Blog_monoinf	Asaia	0.756556	-0.822642	2.33575	FALSE
infection_status2Blog_monoinf	Bacteroides	-0.758582	-2.06679	0.54963	FALSE
infection_status2Blog_monoinf	Bartonella	1.17951	-0.456313	2.81533	FALSE
infection_status2Blog_monoinf	Candidatus_Soleaferrea	-1.8243	-3.14764	-0.50097	TRUE
infection_status2Blog_monoinf	Christensenellaceae_R.7_group	-1.54715	-2.60992	-0.484389	TRUE
infection_status2Blog_monoinf	Clostridium_sensu_stricto_1	-0.373924	-1.68831	0.940461	FALSE
infection_status2Blog_monoinf	Cutibacterium	0.263541	-0.673684	1.20077	FALSE
infection_status2Blog_monoinf	Dysgonomonas	-0.603269	-1.6268	0.420261	FALSE
infection_status2Blog_monoinf	Empedobacter	-0.811839	-1.79896	0.175284	FALSE
infection_status2Blog_monoinf	Enterococcus	-0.327753	-0.938382	0.282877	FALSE
infection_status2Blog_monoinf	Fusobacterium	1.14497	-0.257501	2.54745	FALSE
infection_status2Blog_monoinf	Gemella	-0.879065	-1.48356	-0.274573	TRUE
infection_status2Blog_monoinf	Incertae_Sedis	-1.32743	-2.71329	0.0584335	FALSE
infection_status2Blog_monoinf	Lachnoclostridium	-0.992844	-2.3461	0.360416	FALSE
infection_status2Blog_monoinf	Lactobacillus	0.25842	-1.37246	1.8893	FALSE
infection_status2Blog_monoinf	Lactococcus	0.420238	-0.0980002	0.938476	FALSE
infection_status2Blog_monoinf	Morganella	0.155951	-1.47703	1.78894	FALSE
infection_status2Blog_monoinf	Mycobacterium	-0.88447	-1.91581	0.146868	FALSE
infection_status2Blog_monoinf	Mycoplasma	3.33956	1.57874	5.10038	TRUE
infection_status2Blog_monoinf	Paeniclostridium	-1.192	-2.33498	-0.0490294	TRUE
infection_status2Blog_monoinf	Pectobacterium	2.64032	1.12026	4.16038	TRUE
infection_status2Blog_monoinf	Raoultibacter	-1.43163	-2.64605	-0.217214	TRUE
infection_status2Blog_monoinf	Staphylococcus	2.05096	0.648704	3.45322	TRUE
infection_status2Blog_monoinf	Streptococcus	0.0219751	-0.609178	0.653128	FALSE
infection_status2Blog_monoinf	Ureaplasma	-1.34181	-2.54038	-0.143232	TRUE
infection_status2Blog_monoinf	Weissella	1.16073	-0.249685	2.57115	FALSE
SeqDepth	Acinetobacter	-0.692333	-1.12522	-0.259445	TRUE
SeqDepth	Alistipes	-0.200143	-1.01417	0.61388	FALSE
SeqDepth	Asaia	-1.05493	-2.15174	0.0418726	FALSE
SeqDepth	Bacteroides	-0.996311	-1.86505	-0.127573	TRUE
SeqDepth	Bartonella	-1.24637	-2.36501	-0.127725	TRUE
SeqDepth	Candidatus_Soleaferrea	-0.363913	-1.23925	0.511428	FALSE
SeqDepth	Christensenellaceae_R.7_group	-0.910915	-1.62553	-0.196305	TRUE
SeqDepth	Clostridium_sensu_stricto_1	1.65307	0.89041	2.41572	TRUE
SeqDepth	Cutibacterium	-0.37032	-1.01341	0.272773	FALSE
SeqDepth	Dysgonomonas	-0.42527	-1.16516	0.314621	FALSE
SeqDepth	Empedobacter	-0.329151	-0.988611	0.330309	FALSE
SeqDepth	Enterococcus	0.514174	0.0471445	0.981204	TRUE
SeqDepth	Fusobacterium	-0.0429844	-0.956206	0.870237	FALSE
SeqDepth	Gemella	0.603323	0.188317	1.01833	TRUE
SeqDepth	Incertae_Sedis	-1.00757	-1.90963	-0.105507	TRUE
SeqDepth	Lachnoclostridium	-1.45791	-2.39967	-0.516162	TRUE
SeqDepth	Lactobacillus	0.403594	-0.752647	1.55984	FALSE
SeqDepth	Lactococcus	1.52408	1.1249	1.92326	TRUE
SeqDepth	Morganella	1.20771	0.144447	2.27098	TRUE
SeqDepth	Mycobacterium	-0.535935	-1.24026	0.168392	FALSE
SeqDepth	Mycoplasma	0.329327	-0.862526	1.52118	FALSE
SeqDepth	Paeniclostridium	0.528427	-0.252464	1.30932	FALSE
SeqDepth	Pectobacterium	-0.316396	-1.27042	0.637628	FALSE
SeqDepth	Raoultibacter	0.308544	-0.533193	1.15028	FALSE
SeqDepth	Staphylococcus	0.378549	-0.47532	1.23242	FALSE
SeqDepth	Streptococcus	1.08221	0.610197	1.55423	TRUE
SeqDepth	Ureaplasma	1.12539	0.142052	2.10873	TRUE
SeqDepth	Weissella	0.959417	-0.00251781	1.92135	FALSE
SEXM	Acinetobacter	-0.417238	-0.84709	0.0126133	FALSE
SEXM	Alistipes	-0.81898	-1.65859	0.0206258	FALSE
SEXM	Asaia	-0.172389	-1.12592	0.781139	FALSE
SEXM	Bacteroides	0.779913	-0.0966172	1.65644	FALSE
SEXM	Bartonella	-0.0419902	-1.13174	1.04776	FALSE
SEXM	Candidatus_Soleaferrea	-0.688993	-1.56322	0.185236	FALSE
SEXM	Christensenellaceae_R.7_group	0.35628	-0.36375	1.07631	FALSE
SEXM	Clostridium_sensu_stricto_1	-0.0718014	-0.929472	0.785869	FALSE
SEXM	Cutibacterium	-0.200025	-0.843513	0.443463	FALSE
SEXM	Dysgonomonas	-0.274187	-0.974429	0.426054	FALSE
SEXM	Empedobacter	-0.312059	-0.955934	0.331817	FALSE
SEXM	Enterococcus	-0.134456	-0.56368	0.294768	FALSE
SEXM	Fusobacterium	-0.498611	-1.51848	0.521258	FALSE
SEXM	Gemella	-0.216289	-0.619518	0.186939	FALSE
SEXM	Incertae_Sedis	0.421775	-0.515168	1.35872	FALSE
SEXM	Lachnoclostridium	0.106328	-0.831524	1.04418	FALSE
SEXM	Lactobacillus	-0.370121	-1.44573	0.705489	FALSE
SEXM	Lactococcus	0.210065	-0.142242	0.562371	FALSE
SEXM	Morganella	0.686097	-0.418962	1.79115	FALSE
SEXM	Mycobacterium	0.411873	-0.347666	1.17141	FALSE
SEXM	Mycoplasma	0.921502	-0.435671	2.27868	FALSE
SEXM	Paeniclostridium	-0.59438	-1.35366	0.164901	FALSE
SEXM	Pectobacterium	0.489389	-0.499148	1.47793	FALSE
SEXM	Raoultibacter	0.3598	-0.433491	1.15309	FALSE
SEXM	Staphylococcus	0.26691	-0.455553	0.989372	FALSE
SEXM	Streptococcus	-0.0945293	-0.514927	0.325868	FALSE
SEXM	Ureaplasma	0.63689	-0.190838	1.46462	FALSE
SEXM	Weissella	0.595008	-0.249153	1.43917	FALSE
SiteBUO2	Acinetobacter	0.164299	-0.982908	1.31151	FALSE
SiteBUO2	Alistipes	-0.455748	-2.5993	1.68781	FALSE
SiteBUO2	Asaia	-0.282319	-2.80211	2.23747	FALSE
SiteBUO2	Bacteroides	1.62689	-0.61849	3.87226	FALSE
SiteBUO2	Bartonella	1.3192	-1.40325	4.04166	FALSE
SiteBUO2	Candidatus_Soleaferrea	-1.12874	-3.4196	1.16212	FALSE
SiteBUO2	Christensenellaceae_R.7_group	-0.363065	-2.26183	1.5357	FALSE
SiteBUO2	Clostridium_sensu_stricto_1	-0.104543	-2.12956	1.92047	FALSE
SiteBUO2	Cutibacterium	0.174964	-1.57105	1.92098	FALSE
SiteBUO2	Dysgonomonas	0.729651	-1.14431	2.60362	FALSE
SiteBUO2	Empedobacter	-0.160253	-1.88666	1.56616	FALSE
SiteBUO2	Enterococcus	0.500116	-0.584389	1.58462	FALSE
SiteBUO2	Fusobacterium	1.4911	-0.991036	3.97324	FALSE
SiteBUO2	Gemella	0.225599	-0.872779	1.32398	FALSE
SiteBUO2	Incertae_Sedis	-0.439646	-2.72888	1.84958	FALSE
SiteBUO2	Lachnoclostridium	-1.68899	-4.07258	0.694607	FALSE
SiteBUO2	Lactobacillus	-1.22155	-4.10962	1.66652	FALSE
SiteBUO2	Lactococcus	-0.136501	-1.09866	0.825661	FALSE
SiteBUO2	Morganella	0.514377	-1.8512	2.87995	FALSE
SiteBUO2	Mycobacterium	1.26832	-0.664956	3.2016	FALSE
SiteBUO2	Mycoplasma	-0.963375	-3.81618	1.88943	FALSE
SiteBUO2	Paeniclostridium	0.12889	-1.93744	2.19522	FALSE
SiteBUO2	Pectobacterium	0.121488	-2.31926	2.56224	FALSE
SiteBUO2	Raoultibacter	0.669125	-1.72452	3.06277	FALSE
SiteBUO2	Staphylococcus	1.2933	-0.666773	3.25338	FALSE
SiteBUO2	Streptococcus	-0.374467	-1.53337	0.78444	FALSE
SiteBUO2	Ureaplasma	0.719005	-1.26551	2.70352	FALSE
SiteBUO2	Weissella	0.704034	-1.57678	2.98484	FALSE
SiteFO	Acinetobacter	0.471467	-0.653169	1.5961	FALSE
SiteFO	Alistipes	1.10468	-0.974386	3.18376	FALSE
SiteFO	Asaia	-0.180942	-2.74469	2.3828	FALSE
SiteFO	Bacteroides	1.3052	-0.846884	3.45728	FALSE
SiteFO	Bartonella	0.0102317	-2.58602	2.60648	FALSE
SiteFO	Candidatus_Soleaferrea	-0.907343	-3.11349	1.29881	FALSE
SiteFO	Christensenellaceae_R.7_group	0.273847	-1.57252	2.12022	FALSE
SiteFO	Clostridium_sensu_stricto_1	-0.0382033	-2.02139	1.94498	FALSE
SiteFO	Cutibacterium	-0.158175	-1.85915	1.5428	FALSE
SiteFO	Dysgonomonas	1.15155	-0.664531	2.96763	FALSE
SiteFO	Empedobacter	0.241065	-1.456	1.93813	FALSE
SiteFO	Enterococcus	0.682169	-0.39328	1.75762	FALSE
SiteFO	Fusobacterium	0.632124	-1.7276	2.99185	FALSE
SiteFO	Gemella	0.274415	-0.803543	1.35237	FALSE
SiteFO	Incertae_Sedis	-0.422352	-2.72282	1.87812	FALSE
SiteFO	Lachnoclostridium	-1.26482	-3.55471	1.02507	FALSE
SiteFO	Lactobacillus	-1.1904	-4.05101	1.67021	FALSE
SiteFO	Lactococcus	-0.312901	-1.23581	0.610005	FALSE
SiteFO	Morganella	-0.370599	-2.91579	2.1746	FALSE
SiteFO	Mycobacterium	-1.42646	-3.25774	0.404808	FALSE
SiteFO	Mycoplasma	-0.674082	-3.59305	2.24489	FALSE
SiteFO	Paeniclostridium	-0.137207	-2.13978	1.86536	FALSE
SiteFO	Pectobacterium	-0.580756	-2.95116	1.78965	FALSE
SiteFO	Raoultibacter	0.886952	-1.49946	3.27336	FALSE
SiteFO	Staphylococcus	1.86192	-0.0161457	3.73999	FALSE
SiteFO	Streptococcus	-0.285249	-1.42138	0.850883	FALSE
SiteFO	Ureaplasma	0.171397	-1.78433	2.12712	FALSE
SiteFO	Weissella	0.405977	-1.80929	2.62124	FALSE
SiteKW1	Acinetobacter	0.0193797	-1.09579	1.13455	FALSE
SiteKW1	Alistipes	0.367542	-1.72231	2.45739	FALSE
SiteKW1	Asaia	-1.09101	-3.57155	1.38952	FALSE
SiteKW1	Bacteroides	-0.177889	-2.32134	1.96556	FALSE
SiteKW1	Bartonella	1.05633	-1.58411	3.69677	FALSE
SiteKW1	Candidatus_Soleaferrea	-1.69503	-3.88187	0.491821	FALSE
SiteKW1	Christensenellaceae_R.7_group	-0.878125	-2.71143	0.955183	FALSE
SiteKW1	Clostridium_sensu_stricto_1	-0.249318	-2.16773	1.66909	FALSE
SiteKW1	Cutibacterium	-0.953694	-2.65727	0.749887	FALSE
SiteKW1	Dysgonomonas	-0.212349	-2.0019	1.5772	FALSE
SiteKW1	Empedobacter	-0.375312	-2.04727	1.29664	FALSE
SiteKW1	Enterococcus	1.21331	0.153008	2.27361	TRUE
SiteKW1	Fusobacterium	1.10058	-1.21864	3.4198	FALSE
SiteKW1	Gemella	0.731635	-0.330635	1.79391	FALSE
SiteKW1	Incertae_Sedis	-1.13436	-3.38594	1.11723	FALSE
SiteKW1	Lachnoclostridium	-3.40829	-5.79749	-1.01908	TRUE
SiteKW1	Lactobacillus	-0.747103	-3.54344	2.04923	FALSE
SiteKW1	Lactococcus	-0.356526	-1.27803	0.564973	FALSE
SiteKW1	Morganella	0.262234	-2.22136	2.74582	FALSE
SiteKW1	Mycobacterium	-0.0623606	-1.80307	1.67835	FALSE
SiteKW1	Mycoplasma	-0.627566	-3.22454	1.96941	FALSE
SiteKW1	Paeniclostridium	-0.266043	-2.21306	1.68098	FALSE
SiteKW1	Pectobacterium	-1.09228	-3.48275	1.29818	FALSE
SiteKW1	Raoultibacter	0.848552	-1.46501	3.16211	FALSE
SiteKW1	Staphylococcus	0.44383	-1.45923	2.34689	FALSE
SiteKW1	Streptococcus	-0.148628	-1.27428	0.977021	FALSE
SiteKW1	Ureaplasma	-0.0199177	-1.98445	1.94461	FALSE
SiteKW1	Weissella	0.293304	-1.91705	2.50366	FALSE
SiteKW2	Acinetobacter	0.238346	-0.927882	1.40457	FALSE
SiteKW2	Alistipes	-0.735918	-2.89408	1.42225	FALSE
SiteKW2	Asaia	-0.978937	-3.53387	1.57599	FALSE
SiteKW2	Bacteroides	0.180579	-2.05235	2.41351	FALSE
SiteKW2	Bartonella	0.543325	-2.22643	3.31308	FALSE
SiteKW2	Candidatus_Soleaferrea	-2.79612	-5.09741	-0.494829	TRUE
SiteKW2	Christensenellaceae_R.7_group	-1.47741	-3.38786	0.433045	FALSE
SiteKW2	Clostridium_sensu_stricto_1	-0.260427	-2.17976	1.65891	FALSE
SiteKW2	Cutibacterium	-0.592396	-2.35103	1.16624	FALSE
SiteKW2	Dysgonomonas	-0.1538	-1.97537	1.66777	FALSE
SiteKW2	Empedobacter	-0.247323	-1.99897	1.50433	FALSE
SiteKW2	Enterococcus	1.20088	0.0909929	2.31076	TRUE
SiteKW2	Fusobacterium	0.196983	-2.27532	2.66929	FALSE
SiteKW2	Gemella	0.59364	-0.517639	1.70492	FALSE
SiteKW2	Incertae_Sedis	-2.28167	-4.62383	0.0604978	FALSE
SiteKW2	Lachnoclostridium	-3.34782	-5.75502	-0.940624	TRUE
SiteKW2	Lactobacillus	-0.539407	-3.44943	2.37061	FALSE
SiteKW2	Lactococcus	-0.246949	-1.20117	0.707268	FALSE
SiteKW2	Morganella	1.04909	-1.56204	3.66022	FALSE
SiteKW2	Mycobacterium	0.313293	-1.54575	2.17234	FALSE
SiteKW2	Mycoplasma	0.946713	-1.90314	3.79656	FALSE
SiteKW2	Paeniclostridium	0.297331	-1.7146	2.30926	FALSE
SiteKW2	Pectobacterium	-0.0384674	-2.54667	2.46974	FALSE
SiteKW2	Raoultibacter	-0.182185	-2.61553	2.25115	FALSE
SiteKW2	Staphylococcus	0.289165	-1.65884	2.23717	FALSE
SiteKW2	Streptococcus	-0.285072	-1.45522	0.88508	FALSE
SiteKW2	Ureaplasma	0.269416	-1.73035	2.26918	FALSE
SiteKW2	Weissella	1.37535	-0.915681	3.66639	FALSE
