# Supplementary material for: Hibecovirus (genus Betacoronavirus) infection linked to gut microbial dysbiosis in bats
Source: ISME Commun. 2024 Dec 16;5(1):ycae154. doi: 10.1093/ismeco/ycae154 (PMC11936109; doi:10.1093/ismeco/ycae154)
Supplement: SupplementaryTable5_ycae154 [file supplementarytable5_ycae154.xlsx]

## Sheet: Tabelle1
Supplementary Table 5. Summary results for the generalized additive model looking at the effect of infection intensity (measured as CT-value), location, sex, age and sequencing depth on the (clr-transformed) abundance of the seven common bacterial genera. edf=effective degree of freedom; ref.df=referenec degree of freedom; Significant results are presented in bold.
a) Mycoplasma
Fixed Term	estimate	std.error	statistic	p.value
(Intercept)	2.14	2	1.067	0.289
SiteBUO2	-4.14	2.08	-1.99	0.051
SiteFO	-3.75	2.07	-1.804	0.075
SiteKW1	-3.41	2.07	-1.65	0.103
SiteKW2	-0.86	2.24	-0.384	0.702
SEXM	0.16	0.63	0.249	0.804
AGESubadult	-2.25	1.027	-2.186	0.0318
Smooth Term	edf	ref.df	statistic	p.value
s(CT_value2B)	1	1	4.807	0.0313
s(Seq_depth_scaled)	1	1	0.045	0.838
b) Staphylococcus
Fixed Term	estimate	std.error	statistic	p.value
(Intercept)	-3.84	2.11	-1.82	0.072
SiteBUO2	4.35	2.2	1.98	0.051
SiteFO	5.26	2.19	2.41	0.019
SiteKW1	2.95	2.17	1.36	0.179
SiteKW2	3.68	2.36	1.56	0.124
SEXM	-0.22	0.66	-0.33	0.741
AGESubadult	-1.26	1.09	-1.16	0.25
Smooth Term	edf	ref.df	statistic	p.value
s(CT_value2B)	1	1	5.35	0.024
s(Seq_depth_scaled)	1.71	2.14	0.76	0.464
c) Alistipes
Fixed Term	estimate	std.error	statistic	p.value
(Intercept)	-0.47	1.52	-0.31	0.755
SiteBUO2	-2.09	1.57	-1.33	0.187
SiteFO	0.09	1.59	0.06	0.951
SiteKW1	-0.48	1.55	-0.31	0.758
SiteKW2	-1.37	1.7	-0.8	0.424
SEXM	-0.51	0.47	-1.08	0.82
AGESubadult	0.63	0.82	0.76	0.448
Smooth Term	edf	ref.df	statistic	p.value
s(CT_value2B)	4.63	5.47	3.32	0.007
s(Seq_depth_scaled)	1.87	2.35	0.97	0.32767
d) Gemella
Fixed Term	estimate	std.error	statistic	p.value
(Intercept)	2.92	1.29	2.25	0.027
SiteBUO2	0.489	1.34	0.36	0.0717
SiteFO	0.73	1.34	0.54	0.589
SiteKW1	1.65	1.33	1.23	0.222
SiteKW2	1.21	1.45	0.83	0.408
SEXM	-0.54	0.41	-1.32	0.19
AGESubadult	0.98	0.66	1.474	0.144
Smooth Term	edf	ref.df	statistic	p.value
s(CT_value2B)	1	1	1.18	0.282
s(Seq_depth_scaled)	1	1	1.49	0.226
e) Christensenellaceae R-7 group
Fixed Term	estimate	std.error	statistic	p.value
(Intercept)	-0.68	1.37	-0.49	0.619
SiteBUO2	-0.36	1.41	-0.26	0.799
SiteFO	1.11	1.42	0.78	0.439
SiteKW1	-0.32	1.4	-0.231	0.818
SiteKW2	-1.79	1.53	-1.17	0.246
SEXM	1.19	0.42	2.799	0.006
AGESubadult	2.03	0.69	2.92	0.005
Smooth Term	edf	ref.df	statistic	p.value
s(CT_value2B)	1.52	1.84	15.49	<0.001
s(Seq_depth_scaled)	1	1	0	0.981
f) Raoultibacter
Fixed Term	estimate	std.error	statistic	p.value
(Intercept)	-1.69	1.48	-1.15	0.299
SiteBUO2	-0.26	1.52	-0.17	0.68
SiteFO	-0.16	1.55	-0.1	0.635
SiteKW1	0.89	1.51	0.6	0.691
SiteKW2	0.12	1.66	0.07	0.993
SEXM	0.13	0.46	0.28	0.816
AGESubadult	-0.43563	0.76	-0.57	0.469
Smooth Term	edf	ref.df	statistic	p.value
s(CT_value2B)	2.76	3.3	2.316	0.078
s(Seq_depth_scaled)	1	1	1.02	0.316
g) Candidatus Soleaferrea
Fixed Term	estimate	std.error	statistic	p.value
(Intercept)	0.42	1.68	0.25	0.802
SiteBUO2	-1.17	1.74	-0.67	0.504
SiteFO	-1	1.74	-0.58	0.567
SiteKW1	-0.92	1.74	-0.53	0.596
SiteKW2	-1.63	1.88	-0.86	0.39
SEXM	-0.34	0.53	-0.65	0.518
AGESubadult	0.95	0.86	1.1	0.276
Smooth Term	edf	ref.df	statistic	p.value
s(CT_value2B)	1	1	10.27	0.002
s(Seq_depth_scaled)	1	1	2.4	0.125
h) Ureaplasma
Fixed Term	estimate	std.error	statistic	p.value
(Intercept)	1.39	1.68	0.83	0.408
SiteBUO2	-1.92	1.74	-1.11	0.271
SiteFO	-0.53	1.75	-0.31	0.761
SiteKW1	-2.52	1.72	-1.46	0.148
SiteKW2	-3.3	1.88	-1.75	0.084
SEXM	0.59	0.52	1.13	0.261
AGESubadult	1.04	0.86	1.21	0.231
Smooth Term	edf	ref.df	statistic	p.value
s(CT_value2B)	1.6	1.94	0.65	0.538
s(Seq_depth_scaled)	1.43	1.75	3.95	0.054
i) Pectobacterium
Fixed Term	estimate	std.error	statistic	p.value
(Intercept)	-1.39	1.67	-0.831	0.409
SiteBUO2	-0.04	1.71	-0.02	0.981
SiteFO	-0.48	1.75	-0.27	0.785
SiteKW1	-0.32	1.71	-0.19	0.852
SiteKW2	1.95	1.87	1.04	0.301
SEXM	-0.16	0.52	-0.3	0.764
AGESubadult	0.44	0.85	0.52	0.603
Smooth Term	edf	ref.df	statistic	p.value
s(CT_value2B)	2.2	2.64	9.67	<0.001
s(Seq_depth_scaled)	1.17	1.32	0.251	0.8
j) Paeniclostridium
Fixed Term	estimate	std.error	statistic	p.value
(Intercept)	0.11	1.94	0.06	0.956
SiteBUO2	0.63	2.02	0.31	0.756
SiteFO	1.51	2.01	0.75	0.454
SiteKW1	0.17	2	0.09	0.931
SiteKW2	-0.35	2.17	-0.16	0.872
SEXM	-0.07	0.61	-0.12	0.905
AGESubadult	2.12	1	2.13	0.036
Smooth Term	edf	ref.df	statistic	p.value
s(CT_value2B)	1	1	0.708	0.695
s(Seq_depth_scaled)	1.737	2.208	0.824	0.444
